# Supplementary material for: Analysis of thromboelastography, PT, APTT and fibrinogen in intraosseous and venous samples—an experimental study
Source: Scand J Trauma Resusc Emerg Med. 2016 Nov 3;24:131. doi: 10.1186/s13049-016-0318-0 (PMC5094096; doi:10.1186/s13049-016-0318-0)
Supplement: Additional file 1: — Values of Prothrombin Time (PT), Activated Partial Thromboplastin Time (APTT) and Fibrinogen (FIB) in intraosseous (IO) and venous (IV) samples and differences (D) at first (1) and second (2) sampling. (XLSX 9 kb) [file 13049_2016_318_MOESM1_ESM.xlsx]

## Sheet: Blad1
N	PT IO 1	PT IV 1	PT1D	PT IO 2	PT IV 2	PT 2 D	APTT IO 1	APTT IV 1	APTT1D	APTT IO 2	APTT IV 2	APTT2D	FIB IO 1	FIB IV 1	FIB1D	FIB IO 2	FIB IV 2	FIB2D
1					1.2						64						1.2
2	1	1.1	-0.1	1.1	1.2	-0.1	63	81	-18	62	62	0	1.6	1.5	0.1	1	1	0
3		1.2			1.3			62			59			1.4			0.8
4		1.1		1.2	1.3	-0.1		70		200	102	98		1.2		0.8	0.8	0
5	0.9	1	-0.1		1		200	67	133		64		0.8	1.8	-1		1
6		1.1			1.2			61			69			1.8			1.2
7	1.1	1.2	-0.1	1.3	1.3	0	21	24	-3	26	32	-6	3.3	3.3	0	2	2	0
8		1.1			1.2			76			50			2.1			1.6
9	1	1	0		1.1			46			67		2	2	0		1.1
10		1.1			1.2			100			115			2.1			1
