# Supplementary material for: Analysis of thromboelastography, PT, APTT and fibrinogen in intraosseous and venous samples—an experimental study
Source: Scand J Trauma Resusc Emerg Med. 2016 Nov 3;24:131. doi: 10.1186/s13049-016-0318-0 (PMC5094096; doi:10.1186/s13049-016-0318-0)
Supplement: Additional file 2: — TEG parameters reaction time (R), kinetics (K), α-angle (α), Maximal amplitude (MA) and lysis at 30 minutes (Ly30) in intraosseous (IO) and venous (IV) samples at first (1) and second (2) sampling, and differences. (XLSX 12 kb) [file 13049_2016_318_MOESM2_ESM.xlsx]

## Sheet: Blad1
N		R1 IO	R1 IV	R1 diff	R2 IO	R2 IV	R2 diff	R1-2IO	R1-2IV	K1 IO	K1 IV	K1 diff	K2 IO	K2 IV	K2 diff	K1-2IO	K1-2IV	α1 IO	α1 IV	α1 diff	α2 IO	α2 IV	α2 diff	α1-2IO	α1-2IV	MA 1 IO	MA1 IV	MA1 diff	MA2 IO	MA2 IV	MA2 diff	MA1-2IO	MA1-2IV	LY301 IO	LY301 IV	LY1 diff	LY302 IO	LY302 IV	LY2 diff	LY1-2IO	LY1-2IV
1		0.8	6.7	-5.9	1.5	4.5	-3	-0.7	2.2	0.8	1.1	-0.3	0.8	1.2	-0.4	0	-0.1	82.2	80	2.2	79.6	72.9	6.7	2.6	7.1	72	74.1	-2.1	69.3	69	0.3	2.7	5.1	3.3	2.6	0.7	3.8	2.7	1.1	-0.5	-0.1
2		3.3	4.4	-1.1	1.2	4.8	-3.6	2.1	-0.4	1	1.1	-0.1	1.2	1.2	0	-0.2	-0.1	75.2	74.3	-0.9	75.3	73.1	2.2	-0.1	1.2	71.3	76.2	-4.9	63.9	69.6	-5.7	7.4	6.6	1.6	1.8	-0.2	0.3	0.2	0.1	1.3	1.6
3		1.6	3.4	-1.8	1.7	4.2	-2.5	-0.1	-0.8	0.9	1	-0.1	1.2	1.3	-0.1	-0.3	-0.3	77.3	75.8	-1.5	72.8	70.1	2.7	4.5	5.7	68.3	68.1	0.2	61.4	59.5	1.9	6.9	8.6	2.2	3.7	-1.5	2.1	1.8	0.3	0.1	1.9
4		1.2	7	-5.8						2	1.3	0.7						64.4	69.9	5.5						50	68.8	-18.8						0.5	2.3	-1.8
5		2.4	4.2	-1.8	2.3	4.8	-2.5	0.1	-0.6	0.8	0.8	0	2.1	1	1.1	-1.3	-0.2	78.8	78.4	-0.4	62.2	75.8	-13.6	16.6	2.6	68.2	77.1	-8.9	48.1	72.2	-24.1	20.1	4.9	3.2	2.3	0.9	2	2	0	1.2	0.3
6			4.5		1.3	4.6	-3.3		-0.1		0.8		1	0.8	0.2		0		77.3		76.2	77.2	-1		0.1		71.9		65.2	67.3	-2.1		4.6		8.7		7.1	9.2	-2.1		-0.5
7		0.2	7.5	-7.3	3.8	5.8	-2	-3.6	1.7	1.2	1.6	-0.4	1.2	1.4	-0.2	0	0.2	75.6	68.5	-7.1	75.2	71.3	3.9	0.4	-2.8	68.3	77.8	-9.5	70.3	67.2	3.1	-2	10.6	8.1	4.4	3.7	5.6	5.1	0.5	2.5	-0.7
8		1.8	4.6	-2.8						0.8	0.8	0						78.4	78.5	0.1						65.6	76.6	-11						5.7	4.9	0.8
9		2.2	4.5	-2.3	0.8	8.9	-8.1	1.4	-4.4	0.8	0.8	0	0.8	1.8	-1	0	-1	80.8	78.9	-1.9	79.5	74	4.5	1.3	4.9	75.9	78.5	-2.6	69.3	64.4	4.9	6.6	14.1	4.9	7.8	-2.9	5.2	7.6	-2.4	-0.3	0.2
10		1.2	4.9	-3.7	2.1	3.2	-1.1	2.8	1.7	1	1	0	5.2	1.2	4	-4.2	-0.2	77.3	77.1	-0.2	39.8	71.9	-32.1	37.5	5.2	69.3	78.9	-9.6	35.8	67.1	-31.3	33.5	11.8	2.8	1.5	1.3	0	0.6	-0.6	2.8	0.9
